# Supplementary material for: Genomic analyses based on pulmonary adenocarcinoma in situ reveal early lung cancer signature
Source: BMC Med Genomics. 2018 Nov 20;11(Suppl 5):106. doi: 10.1186/s12920-018-0413-3 (PMC6245590; doi:10.1186/s12920-018-0413-3)
Supplement: Supplementary file 2 — Table S1. List of the 107 AIS-specific genes. (XLSX 14 kb) [file 12920_2018_413_MOESM2_ESM.xlsx]

## Sheet: union_AIS.specificGenes
IDs	Names	Types	log2FC
ENSG00000229108	MEOX2-AS1	lincRNA	-6.21387
ENSG00000268388	FENDRR	lincRNA	-4.46651
ENSG00000207955	MIR219A2	lincRNA	-3.96613
ENSG00000242268	RP11-368I23.2	lincRNA	-3.744
ENSG00000261610	AP000265.1	lincRNA	-3.73941
ENSG00000259471	LINC01169	lincRNA	-3.5555
ENSG00000244625	MIATNB	lincRNA	-3.52691
ENSG00000243636	RP11-164O23.7	lincRNA	-3.19248
ENSG00000271427	RP11-188D8.1	lincRNA	-2.73809
ENSG00000248100	RP11-709A23.1	lincRNA	-2.3345
ENSG00000281406	BLACAT1	lincRNA	3.64111
ENSG00000251536	RP11-572C21.1	lincRNA	4.08177
ENSG00000179066	CTD-2527I21.15	lincRNA	Inf
ENSG00000241679	RP11-80H8.4	processed_transcript	3.37926
ENSG00000265190	ANXA8	protein_coding	-6.29822
ENSG00000113303	BTNL8	protein_coding	-5.25618
ENSG00000108576	SLC6A4	protein_coding	-5.19834
ENSG00000140600	SH3GL3	protein_coding	-4.95351
ENSG00000148677	ANKRD1	protein_coding	-4.80474
ENSG00000171159	C9orf16	protein_coding	-4.42906
ENSG00000166292	TMEM100	protein_coding	-4.15828
ENSG00000100170	SLC5A1	protein_coding	-4.15803
ENSG00000154764	WNT7A	protein_coding	-4.03229
ENSG00000136160	EDNRB	protein_coding	-3.89167
ENSG00000277494	GPIHBP1	protein_coding	-3.8619
ENSG00000182010	RTKN2	protein_coding	-3.79554
ENSG00000114638	UPK1B	protein_coding	-3.79443
ENSG00000184374	COLEC10	protein_coding	-3.79216
ENSG00000142748	FCN3	protein_coding	-3.68201
ENSG00000196549	MME	protein_coding	-3.6355
ENSG00000168309	FAM107A	protein_coding	-3.62833
ENSG00000204305	AGER	protein_coding	-3.58974
ENSG00000010319	SEMA3G	protein_coding	-3.52109
ENSG00000184905	TCEAL2	protein_coding	-3.4544
ENSG00000073754	CD5L	protein_coding	-3.41724
ENSG00000170323	FABP4	protein_coding	-3.38623
ENSG00000149021	SCGB1A1	protein_coding	-3.38066
ENSG00000105649	RAB3A	protein_coding	-3.26529
ENSG00000167434	CA4	protein_coding	-3.20909
ENSG00000150471	ADGRL3	protein_coding	-3.15694
ENSG00000027644	INSRR	protein_coding	-3.13691
ENSG00000179776	CDH5	protein_coding	-3.12033
ENSG00000244734	HBB	protein_coding	-3.11141
ENSG00000139567	ACVRL1	protein_coding	-3.10562
ENSG00000139304	PTPRQ	protein_coding	-3.09339
ENSG00000171243	SOSTDC1	protein_coding	-3.08742
ENSG00000103034	NDRG4	protein_coding	-3.04699
ENSG00000120156	TEK	protein_coding	-3.04275
ENSG00000246922	UBAP1L	protein_coding	-3.02596
ENSG00000183378	OVCH2	protein_coding	-2.96009
ENSG00000162747	FCGR3B	protein_coding	-2.95461
ENSG00000205086	C2orf91	protein_coding	-2.91606
ENSG00000116147	TNR	protein_coding	-2.91535
ENSG00000150625	GPM6A	protein_coding	-2.89383
ENSG00000159307	SCUBE1	protein_coding	-2.87633
ENSG00000189127	ANKRD34B	protein_coding	-2.82639
ENSG00000134827	TCN1	protein_coding	-2.81311
ENSG00000152580	IGSF10	protein_coding	-2.77429
ENSG00000168903	BTNL3	protein_coding	-2.74682
ENSG00000111215	PRR4	protein_coding	-2.74525
ENSG00000171056	SOX7	protein_coding	-2.73789
ENSG00000104967	NOVA2	protein_coding	-2.72489
ENSG00000182255	KCNA4	protein_coding	-2.71304
ENSG00000279229	AC019206.1	protein_coding	-2.6648
ENSG00000171049	FPR2	protein_coding	-2.65523
ENSG00000167210	LOXHD1	protein_coding	-2.61326
ENSG00000183287	CCBE1	protein_coding	-2.55827
ENSG00000171811	CFAP46	protein_coding	-2.55066
ENSG00000134917	ADAMTS8	protein_coding	-2.54947
ENSG00000066056	TIE1	protein_coding	-2.54652
ENSG00000162367	TAL1	protein_coding	-2.4753
ENSG00000140538	NTRK3	protein_coding	-2.46123
ENSG00000155511	GRIA1	protein_coding	-2.43798
ENSG00000205038	PKHD1L1	protein_coding	-2.373
ENSG00000114812	VIPR1	protein_coding	-2.37236
ENSG00000148053	NTRK2	protein_coding	-2.32784
ENSG00000132622	HSPA12B	protein_coding	-2.32492
ENSG00000089250	NOS1	protein_coding	-2.31658
ENSG00000122679	RAMP3	protein_coding	-2.31653
ENSG00000135218	CD36	protein_coding	-2.30676
ENSG00000164035	EMCN	protein_coding	-2.29817
ENSG00000137834	SMAD6	protein_coding	-2.27152
ENSG00000064205	WISP2	protein_coding	-2.26675
ENSG00000103569	AQP9	protein_coding	-2.25885
ENSG00000135406	PRPH	protein_coding	-2.25162
ENSG00000105974	CAV1	protein_coding	-2.21184
ENSG00000198873	GRK5	protein_coding	-2.09735
ENSG00000107738	C10orf54	protein_coding	-2.05962
ENSG00000175356	SCUBE2	protein_coding	2.3656
ENSG00000145824	CXCL14	protein_coding	2.4764
ENSG00000149328	GLB1L2	protein_coding	2.6687
ENSG00000118785	SPP1	protein_coding	2.67842
ENSG00000108846	ABCC3	protein_coding	2.71129
ENSG00000147697	GSDMC	protein_coding	2.84424
ENSG00000137648	TMPRSS4	protein_coding	2.85339
ENSG00000056998	GYG2	protein_coding	3.26962
ENSG00000103460	TOX3	protein_coding	3.45503
ENSG00000029993	HMGB3	protein_coding	3.48977
ENSG00000137673	MMP7	protein_coding	3.77593
ENSG00000146166	LGSN	protein_coding	3.93562
ENSG00000164393	ADGRF2	protein_coding	4.03941
ENSG00000140297	GCNT3	protein_coding	4.19376
ENSG00000171004	HS6ST2	protein_coding	4.20807
ENSG00000158125	XDH	protein_coding	4.21163
ENSG00000105388	CEACAM5	protein_coding	5.64981
ENSG00000152591	DSPP	protein_coding	6.62081
ENSG00000264230	ANXA8L1	protein_coding	#NAME?
