# Supplementary material for: Genomic analyses based on pulmonary adenocarcinoma in situ reveal early lung cancer signature
Source: BMC Med Genomics. 2018 Nov 20;11(Suppl 5):106. doi: 10.1186/s12920-018-0413-3 (PMC6245590; doi:10.1186/s12920-018-0413-3)
Supplement: Supplementary file 3 — Table S2. The functional annotations of the 107 AIS-specific genes. (XLSX 12 kb) [file 12920_2018_413_MOESM3_ESM.xlsx]

## Sheet: Sheet1
Category	Term	Count	Percentage	P-value	Benjamini
GOTERM_BP_DIRECT	angiogenesis	8	8.7	0.00013	0.09
GOTERM_BP_DIRECT	response to hypoxia	6	6.5	0.0017	0.35
GOTERM_BP_DIRECT	cellular response to transforming growth factor beta stimulus	4	4.3	0.0019	0.3
GOTERM_BP_DIRECT	cell surface receptor signaling pathway	7	7.6	0.0025	0.31
GOTERM_BP_DIRECT	vasculogenesis	4	4.3	0.0028	0.29
GOTERM_BP_DIRECT	vasoconstriction	3	3.3	0.0032	0.29
GOTERM_BP_DIRECT	negative regulation of anoikis	3	3.3	0.0032	0.29
GOTERM_BP_DIRECT	positive regulation of synapse assembly	4	4.3	0.0037	0.29
GOTERM_BP_DIRECT	response to estrogen	4	4.3	0.0042	0.3
GOTERM_BP_DIRECT	peptidyl-tyrosine phosphorylation	5	5.4	0.0073	0.42
GOTERM_BP_DIRECT	negative regulation of endothelial cell proliferation	3	3.3	0.0092	0.47
GOTERM_BP_DIRECT	neurotrophin signaling pathway	2	2.2	0.01	0.47
GOTERM_BP_DIRECT	protein autophosphorylation	5	5.4	0.011	0.47
GOTERM_BP_DIRECT	transmembrane receptor protein tyrosine kinase signaling pathway	4	4.3	0.012	0.49
GOTERM_BP_DIRECT	blood coagulation	5	5.4	0.014	0.5
GOTERM_BP_DIRECT	neuron migration	4	4.3	0.016	0.52
GOTERM_BP_DIRECT	immune response	7	7.6	0.019	0.57
GOTERM_BP_DIRECT	mechanoreceptor differentiation	2	2.2	0.02	0.57
GOTERM_BP_DIRECT	negative regulation of phospholipase A2 activity	2	2.2	0.02	0.57
GOTERM_BP_DIRECT	negative regulation of BMP signaling pathway	3	3.3	0.021	0.57
GOTERM_BP_DIRECT	positive regulation of endothelial cell migration	3	3.3	0.022	0.57
GOTERM_BP_DIRECT	negative regulation of endothelial cell differentiation	2	2.2	0.025	0.59
GOTERM_BP_DIRECT	positive regulation of protein phosphorylation	4	4.3	0.026	0.59
GOTERM_BP_DIRECT	cell adhesion	7	7.6	0.027	0.6
GOTERM_BP_DIRECT	synapse assembly	3	3.3	0.037	0.7
GOTERM_BP_DIRECT	proteolysis	7	7.6	0.039	0.7
GOTERM_BP_DIRECT	blood vessel maturation	2	2.2	0.039	0.69
GOTERM_BP_DIRECT	synaptic vesicle recycling	2	2.2	0.039	0.69
GOTERM_BP_DIRECT	cGMP-mediated signaling	2	2.2	0.039	0.69
GOTERM_BP_DIRECT	cholesterol homeostasis	3	3.3	0.041	0.69
GOTERM_BP_DIRECT	regulation of blood pressure	3	3.3	0.042	0.68
GOTERM_BP_DIRECT	positive regulation of peptidyl-serine phosphorylation	3	3.3	0.048	0.72
GOTERM_BP_DIRECT	lymphangiogenesis	2	2.2	0.054	0.75
GOTERM_BP_DIRECT	positive regulation of endothelial cell differentiation	2	2.2	0.054	0.75
GOTERM_BP_DIRECT	circadian rhythm	3	3.3	0.054	0.74
GOTERM_BP_DIRECT	BMP signaling pathway	3	3.3	0.056	0.74
GOTERM_BP_DIRECT	negative regulation of serine-type endopeptidase activity	2	2.2	0.058	0.75
GOTERM_BP_DIRECT	negative regulation of DNA biosynthetic process	2	2.2	0.058	0.75
GOTERM_BP_DIRECT	protein homooligomerization	4	4.3	0.059	0.74
GOTERM_BP_DIRECT	ossification	3	3.3	0.061	0.74
GOTERM_BP_DIRECT	respiratory system process	2	2.2	0.063	0.74
GOTERM_BP_DIRECT	receptor-mediated endocytosis	4	4.3	0.066	0.75
GOTERM_BP_DIRECT	intestinal absorption	2	2.2	0.068	0.75
GOTERM_BP_DIRECT	positive regulation of actin cytoskeleton reorganization	2	2.2	0.072	0.76
GOTERM_BP_DIRECT	positive regulation of neuron projection development	3	3.3	0.073	0.76
KEGG_PATHWAY	Amyotrophic lateral sclerosis (ALS)	3	3.3	0.028	0.91
KEGG_PATHWAY	Bile secretion	3	3.3	0.05	0.89
KEGG_PATHWAY	ECM-receptor interaction	3	3.3	0.075	0.89
UP_KEYWORDS	Glycoprotein	54	58.7	9e-14	1.5e-11
UP_KEYWORDS	Disulfide bond	44	47.8	1.1e-11	9.4e-10
UP_KEYWORDS	Signal	48	52.2	2.5e-11	1.4e-09
UP_KEYWORDS	Secreted	27	29.3	2.2e-07	9e-06
UP_KEYWORDS	Immunoglobulin domain	12	13	2.9e-05	0.00094
UP_KEYWORDS	Cell membrane	30	32.6	6.5e-05	0.0018
UP_KEYWORDS	Tyrosine-protein kinase	5	5.4	0.0015	0.023
UP_KEYWORDS	Calcium	12	13	0.0017	0.023
UP_KEYWORDS	Sialic acid	3	3.3	0.0035	0.043
UP_KEYWORDS	Polymorphism	67	72.8	0.0039	0.044
UP_KEYWORDS	EGF-like domain	6	6.5	0.0041	0.044
UP_KEYWORDS	Lipoprotein	11	12	0.0044	0.044
UP_KEYWORDS	Collagen	4	4.3	0.0094	0.087
UP_KEYWORDS	Angiogenesis	4	4.3	0.018	0.16
UP_KEYWORDS	GPI-anchor	4	4.3	0.023	0.18
UP_KEYWORDS	Extracellular matrix	5	5.4	0.028	0.21
UP_KEYWORDS	Deafness	4	4.3	0.058	0.37
UP_KEYWORDS	Annexin	2	2.2	0.06	0.37
UP_KEYWORDS	Calcium/phospholipid-binding	2	2.2	0.064	0.38
UP_KEYWORDS	Lipid-binding	4	4.3	0.066	0.37
UP_SEQ_FEATURE	signal peptide	45	48.9	9e-13	3.5e-10
UP_SEQ_FEATURE	glycosylation site:N-linked (GlcNAc...)	48	52.2	4.4e-11	8.5e-09
UP_SEQ_FEATURE	disulfide bond	35	38	3.3e-08	4.2e-06
