# Supplementary material for: Genomic analyses based on pulmonary adenocarcinoma in situ reveal early lung cancer signature
Source: BMC Med Genomics. 2018 Nov 20;11(Suppl 5):106. doi: 10.1186/s12920-018-0413-3 (PMC6245590; doi:10.1186/s12920-018-0413-3)
Supplement: Supplementary file 5 — Table S3. List of the 20 early lung cancer signature genes and their cancer related functions. (XLSX 11 kb) [file 12920_2018_413_MOESM5_ESM.xlsx]

## Sheet: signature20
chr	start	end	strand	gene_id	gene_name	gene_type	literature
1	157830914	157898256	1	ENSG00000073754	CD5L	protein_coding	Over expressed in lung cancer
1	205434886	205437879	1	ENSG00000281406	BLACAT1	lincRNA	Upregulated in bladder cancer and affects cell proliferation and indicates a prognosis of colorectal cancer
16	13816258	13880121	1	ENSG00000154764	WNT7A	protein_coding	The loss of WNT7A is a major contributing factor for increased lung tumorigenesis
16	58564117	58627610	1	ENSG00000168309	FAM107A	protein_coding	Decreased expression in patients with NSCLC
17	87975650	87983426	2	ENSG00000118785	SPP1	protein_coding	Includes NF-kappaB activation in lung adenocarcinoma cells
17	175632934	176002664	1	ENSG00000150625	GPM6A	protein_coding	Differentially expressed in lung cancer samples
19	32180968	32184324	1	ENSG00000204305	AGER	protein_coding	Involved in VEGF signalling pathway
20	80369575	80679277	2	ENSG00000135218	CD36	protein_coding	Used as potential therapeutic target in cancers
20	116524785	116561184	2	ENSG00000105974	CAV1	protein_coding	Play different roles in SCLC and NSCLC
24	132626016	132961395	1	ENSG00000171004	HS6ST2	protein_coding	Over expressed in lung cancer
24	150980509	150990775	2	ENSG00000029993	HMGB3	protein_coding	Has prognostic value in patients with NSCLC
21	81478419	81483263	1	ENSG00000170323	FABP4	protein_coding	Has strong prognostic value for overall survival in lung cancer
22	27109141	27230175	2	ENSG00000120156	TEK	protein_coding	Mutations were associated with lung cancer
3	118077012	118121890	2	ENSG00000137648	TMPRSS4	protein_coding	Includes cancer stem cell-like elements in lung cancer
2	62183035	62268707	1	ENSG00000182010	RTKN2	protein_coding	Regulates NF-kappaB pathway in lung cancer
2	119207589	119459742	2	ENSG00000198873	GRK5	protein_coding	Patients with high expression have worse overall survival, an oncogenic factor in NSCLC
7	59594875	59640239	2	ENSG00000140297	GCNT3	protein_coding	Promotes lung cancer metastasis
7	83447228	83618743	2	ENSG00000140600	SH3GL3	protein_coding	Play roles in myeloma cell, associates with lung cancer
11	35105969	35107318	2	ENSG00000179066	CTD-2527I21.15	lincRNA	Potentially cis-regulates FXYD3 and invloved in breast cancer
15	43197283	43343388	1	ENSG00000159307	SCUBE1	protein_coding	This gene is upregulated in lung cancer tumor tissue compared to healthy tissue and is associated with loss of the epithelial marker E-cadherin and with increased expression of vimentin, a mesenchymal marker.
